# Supplementary material for: Behind the Optimization of the Sensor Film: Bioconjugation of Triangular Gold Nanoparticles with Hemoproteins for Sensitivity Enhancement of Enzymatic Biosensors
Source: Biosensors (Basel). 2023 Apr 10;13(4):467. doi: 10.3390/bios13040467 (PMC10136871; doi:10.3390/bios13040467)
Supplement: Supplementary file 1 [file biosensors-13-00467-s001.zip]

Archive with 1 entries (1 files):
- biosensors-2279016-supplementary.pdf
